# Supplementary material for: PbrNAC34a- PbrMYB3/65- PbrACO2 cascade plays a role in citrate difference between the pericarp and cortex tissues of pear (P. bretschneideri Rehd.) fruit
Source: Mol Hortic. 2025 Oct 10;5:55. doi: 10.1186/s43897-025-00177-9 (PMC12512694; doi:10.1186/s43897-025-00177-9)
Supplement: Supplementary file 2 — Additional file 2. Table S1 Primers used in this study. Table S2 Information on ACOs from 18 plant species. ACOs from Arabidopsis were used as queries in the BLASTP against plant genome databases before confirmation of the conserved domain by the SMART database (Terol et al. 2010; Wang et al. 2016; Wang et al. 2021a, b). Table S3 Physiol-biochemical parameters of ACOs from five horticultural plant species. Physio-biochemical parameters were calculated by the ProtParam tool (Wang et al. 2018). Table S4 Duplication types of ACOs from five horticultural plant species. A method similar to that used for the PGDD was applied to analyze the syntenic relationship, and the duplicated ACOs were categorized into the following types: WGD/segmental, tandem, singleton, proximal, and dispersed (Zhang et al. 2019). Table S5 Motif sequences in ACOs from five horticultural plant species. Motifs were characterized by MEME Suite tool (Bailey et al. 2015). Table S6 Expression profiles of PbrACOs, PbrMYB3, PbrMYB65, and PbrNAC34a in different tissues of ‘Yali’ pear. Six different tissues of ‘Yali’ fruit included 15-DAFB fruit, stem, leaf, ovary, petal, and stigma. Data, adapted from transcriptome assay, represents the mean value of three biological replicates. Table S7 Alternation in the expression profiles of PbrACOs, PbrMYB3, PbrMYB65, and PbrNAC34a after light exposure. ‘Yali’ fruit at 160 DAFB were storage in the dark (control) or exposed to light for 6 d. Data, adapted from transcriptome assay, represents the mean value of three biological replicates. Table S8 Alternation in the expression profiles of PbrACOs, PbrMYB3, PbrMYB65, and PbrNAC34a after temperature treatments. ‘Yali’ fruit at 160 DAFB were immersed in 0 ℃, 25 ℃ (control), or 53 ℃ water for 15 min. Data, adapted from transcriptome assay, represents the mean value of three biological replicates. Table S9 Dynamic change of organic acid content during P. bretschneideri Rehd. fruit development. ‘Yali’ pear fruit were bagged w [file 43897_2025_177_MOESM2_ESM.xlsx]

## Sheet: Table S1
	Table S1 Primers used in this study
	Gene name		Gene ID	Purpose/Sequence
				Forward		Reverse
	RT-qPCR
		PbrACO1	Pbr038126.1	F	TGAAACCGAACCAATTGGG	R	ACACCATGAGCACCCGGA
		PbrACO2	Pbr039718.1	F	GGGAGTGAAAGCAGTCATTGC	R	CGAATGACGTATGGAAGAATGCC
		PbrACO3	Pbr018101.1	F	GGGGAAGTAGGTCCAAAAACA	R	CCTTGAAGCAAAGAGGAATGATA
		PbrACO4 & 5	Pbr034789.1	F	GTCCGTGTTTGATGTTGCTATGAG	R	CTAACACTACTTGGAAGATCGATGG
		PbrMYB3	Pbr003370.1	F	GACGATAACAGCGTCGTCCTC	R	GATGGAGGCGAAGGATGAGATC
		PbrMYB65	Pbr000749.2	F	GGACCAACAACAACAGCCAG	R	GAAAGCAGAAGACATGAGCACAG
		PbrNAC34a	Pbr026635.1	F	GTACTAGTGGCTCAATCGACGAC	R	CAGCGGTACTACTCTCAATGTTG
		PbrWRKY72	Pbr009294.1	F	CCAGTGACTGTTCCGGCTATC	R	CTCTTCTTAAATGGCGCCGTG
		PbrTub	Pbr028019.1	F	CTAAGTTCTGGGAGGTGGTGTG	R	ACAGAATCGATCAACTCTGCG
		SlActin-51	Solyc11g005330	F	TGTCCCTATTTACGAGGGTTATGC	R	CAGTTAAATCACGACCAGCAAGAT
	Subcellular Localization
		PbrACO2	Pbr039718.1	F	acgggggactctagaggatccATGATTGATGGATTAGGAGTTGCGG	R	gctcaccataagcttgtcgacTTTAATCATGTTTCGAATGACGTATGGAAG
		PbrMYB3	Pbr003370.1	F	acgggggactctagaggatccATGAGGAACCCATCGCCTTC	R	gctcaccataagcttgtcgacCTCCGTTGGATCATTAACCCTTTG
		PbrMYB65	Pbr000749.2	F	acgggggactctagaggatccATGAGGAACCCCCCGTCG	R	gctcaccataagcttgtcgacCTGCTCCGTTTGATCAGTAACC
		PbrNAC34a	Pbr026635.1	F	acgggggactctagaggatccATGAGCCACGACGACTCCAAC	R	gctcaccataagcttgtcgacCTTGAACAGATTGTTGTAGTCCGG
		PbrWRKY72	Pbr009294.1	F	acgggggactctagaggatccATGACGTTGGAGCTGATGAACTTC	R	gctcaccataagcttgtcgacCGTTGACTCAAACACCAACC
	Dual-luciferase Reporter Assay
		PbrMYB3	Pbr003370.1	F	actagtggatccaaagaattcATGAGGAACCCATCGCCTTC	R	ctcgagaagctttttgaattcCTACTCCGTTGGATCATTAACCCTTTG
		PbrMYB65	Pbr000749.2	F	actagtggatccaaagaattcATGAGGAACCCCCCGTCG	R	ctcgagaagctttttgaattcCTACTGCTCCGTTTGATCAGTAACC
		PbrNAC34a	Pbr026635.1	F	actagtggatccaaagaattcATGAGCCACGACGACTCCAAC	R	ctcgagaagctttttgaattcTTACTTGAACAGATTGTTGTAGTCCG
		PbrWRKY72	Pbr009294.1	F	actagtggatccaaagaattcATGACGTTGGAGCTGATGAACTTC	R	ctcgagaagctttttgaattcTCACGTTGACTCAAACACCAACC
		PbrACO2pro	Pbr039718.1	pro-F	gtcgacggtatcgataagcttATCTATAAACAAAGAATCCCAAAATCTT	pro-R	cgctctagaactagtggatccAATCAGTACCAAACACACTGTCAGG
		PbrACO2profrag1	Pbr039718.1	pro-F	gtcgacggtatcgataagcttATGTCTCGGATTTCAAGTGTCACG	pro-R	cgctctagaactagtggatccAATCAGTACCAAACACACTGTCAGG
		PbrACO2profrag2	Pbr039718.1	pro-F	gtcgacggtatcgataagcttCTTTTGAGGTTACAATTTGTG	pro-R	cgctctagaactagtggatccAATCAGTACCAAACACACTGTCAGG
		PbrACO2promut		pro-F	gtcgacggtatcgataagcttATCTATAAACAAAGAATCCCAAAATCTT	pro-R	GGCCTCTCGGAAGGAGATGAAA
				pro-F	TTTCATCTCCTTCCGAGAGGCC	pro-R	cgctctagaactagtggatccAATCAGTACCAAACACACTGTCAGG
				pro-F	gtcgacggtatcgataagcttATCTATAAACAAAGAATCCCAAAATCTT	pro-R	CCTCAAAAGACTTCCGAAAAAAG
				pro-F	CTTTTTTCGGAAGTCTTTTGAGG	pro-R	cgctctagaactagtggatccAATCAGTACCAAACACACTGTCAGG
		PbrMYB3pro	Pbr003370.1	pro-F	gtcgacggtatcgataagcttGTTATTTACCGATTCAATTGTGG	pro-R	cgctctagaactagtggatccCTGAGTAGGAATGGATCGAATGC
		PbrMYB3profrag1	Pbr003370.1	pro-F	gtcgacggtatcgataagcttGTACTATAAATGGAACCCATCAGC	pro-R	cgctctagaactagtggatccCTGAGTAGGAATGGATCGAATGC
		PbrMYB3profrag2	Pbr003370.1	pro-F	gtcgacggtatcgataagcttCAAACCTATGCCGTCATGCAAGAG	pro-R	cgctctagaactagtggatccCTGAGTAGGAATGGATCGAATGC
		PbrMYB3profrag3	Pbr003370.1	pro-F	gtcgacggtatcgataagcttCCACTACTGTAGTAAAGGATCACTTG	pro-R	cgctctagaactagtggatccCTGAGTAGGAATGGATCGAATGC
		PbrMYB3promut		pro-F	gtcgacggtatcgataagcttGTTATTTACCGATTCAATTGTGG	pro-R	TCATCTCAAAAAAAAAGATAATACTTGG
				pro-F	CCAAGTATTATCTTTTTTTTTGAGATGA	pro-R	cgctctagaactagtggatccCTGAGTAGGAATGGATCGAATGC
		PbrMYB65pro	Pbr000749.2	pro-F	gtcgacggtatcgataagcttGAGGTAGACCTAGCTGTTTAGAAAAC	pro-R	cgctctagaactagtggatccGGAGTGGATCGAATGCGAAGAC
		PbrMYB65profrag1	Pbr000749.2	pro-F	gtcgacggtatcgataagcttGATACTCTCCCATACGCAAAGCG	pro-R	cgctctagaactagtggatccGGAGTGGATCGAATGCGAAGAC
		PbrMYB65profrag2	Pbr000749.2	pro-F	gtcgacggtatcgataagcttCATCACTTAGTCGGATACATAAGGTC	pro-R	cgctctagaactagtggatccGGAGTGGATCGAATGCGAAGAC
		PbrMYB65profrag3	Pbr000749.2	pro-F	gtcgacggtatcgataagcttCATCTCCCATCCTCCTCAATACC	pro-R	cgctctagaactagtggatccGGAGTGGATCGAATGCGAAGAC
		PbrMYB65profrag4	Pbr000749.2	pro-F	gtcgacggtatcgataagcttGATCAGGTTGTCAAGATATCAAAATC	pro-R	cgctctagaactagtggatccGGAGTGGATCGAATGCGAAGAC
		PbrMYB65promut		pro-F	gtcgacggtatcgataagcttGAGGTAGACCTAGCTGTTTAGAAAAC	pro-R	CCTGATCTTGTTTCCCCCCCCTTTTTTG
				pro-F	CAAAAAAGGGGGGGGAAACAAGATCAGG	pro-R	cgctctagaactagtggatccGGAGTGGATCGAATGCGAAGAC
	Y1H Assay
		PbrMYB3	Pbr003370.1	F	gccatggaggccagtgaattcATGAGGAACCCATCGCCTTC	R	cagctcgagctcgatggatccCTACTCCGTTGGATCATTAACCCTTTG
		PbrMYB65	Pbr000749.2	F	gccatggaggccagtgaattcATGAGGAACCCCCCGTCG	R	cagctcgagctcgatggatccCTACTGCTCCGTTTGATCAGTAACC
		PbrNAC34a	Pbr026635.1	F	gccatggaggccagtgaattcATGAGCCACGACGACTCCAAC	R	cagctcgagctcgatggatccTTACTTGAACAGATTGTTGTAGTCCG
		PbrACO2proS1	Pbr039718.1	pro-F	cttgaattcgagctcggtaccCTATCTCCAACTAAAGAAGGGCC	pro-R	atacagagcacatgcctcgagCACGTGACACTTGAAATCCG
		PbrACO2proS1mut		pro-F	cttgaattcgagctcggtaccCTATCTCCAACTAAAGAAGGGCC	pro-R	GGCCTCTCGGAAGGAGATGAAA
				pro-F	TTTCATCTCCTTCCGAGAGGCC	pro-R	atacagagcacatgcctcgagCACGTGACACTTGAAATCCG
		PbrACO2proS2	Pbr039718.1	pro-F	cttgaattcgagctcggtaccGGACTTTACTGGAGTACACATTGC	pro-R	atacagagcacatgcctcgagGTCAAATCCCATGAAGCTAACCAC
		PbrACO2proS2mut		pro-F	cttgaattcgagctcggtaccGGACTTTACTGGAGTACACATTGC	pro-R	CCTCAAAAGACTTCCGAAAAAAG
				pro-F	CTTTTTTCGGAAGTCTTTTGAGG	pro-R	atacagagcacatgcctcgagGTCAAATCCCATGAAGCTAACCAC
		PbrMYB3proS1	Pbr003370.1	pro-F	cttgaattcgagctcggtaccGTTATTTACCGATTCAATTGTGG	pro-R	atacagagcacatgcctcgagGCTGATGGGTTCCATTTATAGTAC
		PbrMYB3proS1mut		pro-F	cttgaattcgagctcggtaccGTTATTTACCGATTCAATTGTGG	pro-R	TCATCTCAAAAAAAAAGATAATACTTGG
				pro-F	CCAAGTATTATCTTTTTTTTTGAGATGA	pro-R	atacagagcacatgcctcgagGCTGATGGGTTCCATTTATAGTAC
		PbrMYB65proS4	Pbr000749.2	pro-F	cttgaattcgagctcggtaccCATCTCCCATCCTCCTCAATACC	pro-R	atacagagcacatgcctcgagGGAGTGGATCGAATGCGAAGAC
		PbrMYB65proS4mut		pro-F	cttgaattcgagctcggtaccCATCTCCCATCCTCCTCAATACC	pro-R	CCTGATCTTGTTTCCCCCCCCTTTTTTG
				pro-F	CAAAAAAGGGGGGGGAAACAAGATCAGG	pro-R	atacagagcacatgcctcgagGGAGTGGATCGAATGCGAAGAC
	His-tagged Recombinant Protein
		PbrACO2	Pbr039718.1	F	aggcatatggagctcggtaccATGATTGATGGATTAGGAGTTGCGG	R	agactgcaggtcgacaagcttCTATTTAATCATGTTTCGAATGACGTATGGAAG
		PbrMYB65	Pbr000749.2	F	aggcatatggagctcggtaccATGAGGAACCCCCCGTCG	R	agactgcaggtcgacaagcttCTACTGCTCCGTTTGATCAGTAACC
	ChIP-PCR
		PbrACO2proS1	Pbr039718.1	pro-F	TCCAACTAAAGAAGGGCC	pro-R	ATGGCTTTTTGTCACAGGG
		PbrACO2proS2	Pbr039718.1	pro-F	GTAATTTCTCTCAACC	pro-R	GTCAAATCCCATGAAGC
		PbrMYB3proS1	Pbr003370.1	pro-F	CTTTCGGGATCACTCTTGGGTTG	pro-R	GCTGATGGGTTCCATTTATAGTAC
		PbrMYB65proS4	Pbr000749.2	pro-F	CATCTCCCATCCTCCTCAATACC	pro-R	GCGTAAGCTAGGTGAGGATG
	Gene Function Validation in vivo
		Gene Overexpression
		PbrACO2	Pbr039718.1	F	gagaacacgggggactctagaATGATTGATGGATTAGGAGTTGCGG	R	gcccttgctcaccatggatccTTTAATCATGTTTCGAATGACGTATGGAAG
		PbrMYB3	Pbr003370.1	F	gagaacacgggggactctagaATGAGGAACCCATCGCCTTC	R	gcccttgctcaccatggatccCTCCGTTGGATCATTAACCCTTTG
		PbrMYB65	Pbr000749.2	F	gagaacacgggggactctagaATGAGGAACCCCCCGTCG	R	gcccttgctcaccatggatccCTGCTCCGTTTGATCAGTAACC
		PbrNAC34a	Pbr026635.1	F	gagaacacgggggactctagaATGAGCCACGACGACTCCAAC	R	gcccttgctcaccatggatccCTTGAACAGATTGTTGTAGTCCGG
		PbrWRKY72	Pbr009294.1	F	gagaacacgggggactctagaATGACGTTGGAGCTGATGAACTTC	R	gcccttgctcaccatggatccCGTTGACTCAAACACCAACC
		Gene Silence
		PbrACO2	Pbr039718.1	F	gtgagtaaggttaccgaattcTGGAATAGGGAAGGATGAGAAGA	R	cgtgagctcggtaccggatccCCCAAGAATAAAGAGTCGAAGAAG
		PbrMYB3	Pbr003370.1	F	gtgagtaaggttaccgaattcGACGATAACAGCGTCGTCCTC	R	cgtgagctcggtaccggatccGATGGAGGCGAAGGATGAGATC
		PbrMYB65	Pbr000749.2	F	gtgagtaaggttaccgaattcCAAGTGCTACGATGACAACAGC	R	cgtgagctcggtaccggatccCTCATTGTCCGTACGACCTG
		PbrNAC34a	Pbr026635.1	F	gtgagtaaggttaccgaattcGATCTCGAGTACTGGCAATTCATG	R	cgtgagctcggtaccggatccGCTGTGGCTGTATAGTTGATAG
		PbrWRKY72	Pbr009294.1		gtgagtaaggttaccgaattcGCAAGTGCCATTGCTCCAAG		cgtgagctcggtaccggatccCGTTGACTCAAACACCAACC
	BiFC
		PbrMYB3-YFPN	Pbr003370.1	F	gagaacacgggggactctagaATGAGGAACCCATCGCCTTC	R	gacagtactatcgatggatccCTCCGTTGGATCATTAACCCTTTG
		PbrMYB3-YFPC	Pbr003370.1	F	gagaacacgggggactctagaATGAGGAACCCATCGCCTTC	R	gacagtactatcgatggatccCTCCGTTGGATCATTAACCCTTTG
		PbrMYB65-YFPN	Pbr000749.2	F	gagaacacgggggactctagaATGAGGAACCCCCCGTCG	R	gacagtactatcgatggatccCTGCTCCGTTTGATCAGTAACC
		PbrMYB65-YFPC	Pbr000749.2	F	gagaacacgggggactctagaATGAGGAACCCCCCGTCG	R	gacagtactatcgatggatccCTGCTCCGTTTGATCAGTAACC
	Y2H
		PbrMYB3 (AD)	Pbr003370.1	F	gccatggaggccagtgaattcATGAGGAACCCATCGCCTTC	R	cagctcgagctcgatggatccCTACTCCGTTGGATCATTAACCCTTTG
		PbrMYB3 (BD)	Pbr003370.1	F	atggccatggaggccgaattcATGAGGAACCCATCGCCTTC	R	ccgctgcaggtcgacggatccCTACTCCGTTGGATCATTAACCCTTTG
		PbrMYB65 (AD)	Pbr000749.2	F	gccatggaggccagtgaattcATGAGGAACCCCCCGTCG	R	cagctcgagctcgatggatccCTACTGCTCCGTTTGATCAGTAACC
		PbrMYB65 (BD)	Pbr000749.2	F	atggccatggaggccgaattcATGAGGAACCCCCCGTCG	R	ccgctgcaggtcgacggatccCTACTGCTCCGTTTGATCAGTAACC

## Sheet: Table S2
	Table S2 Information on ACOs from 18 plant species
	Organism		Gene Information
			Gene Name	Gene ID
		Chlamydomonas reinhardtii	CrACO1	Cre01.g042750
		Volvox carteri	VcACO1	Vocar.0001s0673
		Physcomitrella patens	PpACO1	Pp3c1_670
			PpACO2	Pp3c9_25990
			PpACO3	Pp3c15_25170
			PpACO4	Pp3c15_25560
		Selaginella moellendorffii	SmACO1	443331
			SmACO2	132907
		Brachypodium distachyon	BdACO1	Bradi1g75960
			BdACO2	Bradi3g15050
		Oryza sativa	OsACO1	LOC_Os03g04410
			OsACO2	LOC_Os08g09200
		Sorghum bicolor	SbACO1	Sobic.001G512800
			SbACO2	Sobic.002G316900
			SbACO3	Sobic.006G000100
			SbACO4	Sobic.007G068100
		Zea mays	ZmACO1	GRMZM2G176397
			ZmACO2	GRMZM2G467338
			ZmACO3	GRMZM2G171707
			ZmACO4	GRMZM2G020801
			ZmACO5	GRMZM2G009808
			ZmACO6	GRMZM5G858454
		Populus trichocarpa	PtACO1	Potri.002G229200
			PtACO2	Potri.005G108100
			PtACO3	Potri.007G060900
			PtACO4	Potri.014G153400
		Arabidopsis thaliana	AtACO1	AT4G35830
			AtACO2	AT4G26970
			AtACO3	AT2G05710
		Glycine max	GmACO1	Glyma.01G162800
			GmACO2	Glyma.06G305700
			GmACO3	Glyma.11G080600
			GmACO4	Glyma.12G098900
			GmACO5	Glyma.12G193800
			GmACO6	Glyma.13G308700
		Citrus clementina	CcACO1	CBE71056
			CcACO2	CBE71058
			CcACO3	CBE71057
		Ricinus communis	RcACO1	RCOM_0782740
			RcACO2	RCOM_0487910
			RcACO3	RCOM_0082520
		Pyrus bretschneideri	PbrACO1	Pbr038126.1
			PbrACO2	Pbr039718.1
			PbrACO3	Pbr018101.1
			PbrACO4	Pbr034789.1
			PbrACO5	Pbr027676.1
			PbrACO6	Pbr009320.1
		Prunus persica	PpeACO1	ONI26838
			PpeACO2	ONI18457
			PpeACO3	ONH97192
		Musa acuminata	MaACO1	GSMUA_Achr2P20910_001
			MaACO2	GSMUA_Achr5P00710_001
			MaACO3	GSMUA_Achr9P30280_001
			MaACO4	GSMUA_Achr10P16510_001
			MaACO5	GSMUA_Achr11P01170_001
			MaACO6	GSMUA_Achr11P16730_001
		Vitis vinifera	VvACO1	VIT_05s0049g01980.t01
			VvACO2	VIT_08s0056g01640.t01
			VvACO3	VIT_12s0059g02150.t01
			VvACO4	VIT_19s0090g00460.t01
			VvACO5	VIT_00s0264g00030.t01
		Actinidia chinensis	AcACO1	PSS16151
			AcACO2	PSS14418
			AcACO3	PSR95602
			AcACO4	PSR96279
			AcACO5	PSR91834

## Sheet: Table S3
	Table S3 Physiol-biochemical parameters of ACOs from five horticultural plant species
	Gene Name		Gene ID	Parameter
				Position	Protein Length	Strand	Mw (kDa)	pI	Formula	Extinction Coefficients	Instability Index	Aliphatic Index	GRAVY
	Pyrus bretschneideri
		PbrACO1	Pbr038126.1	Chr2:17903764-17909478	898	minus	98.2443	5.95	C4392H6892N1180O1304S36	91845	35.92	88.02	-0.121
		PbrACO2	Pbr039718.1	Chr3:6194695-6198094	515	plus	55.6819	6.03	C2489H3906N654O741S26	54235	35.8	82.52	-0.117
		PbrACO3	Pbr018101.1	Chr9:16419385-16425598	994	plus	108.584	7.13	C4844H7580N1320O1447S35	107315	37.76	83.34	-0.181
		PbrACO4	Pbr034789.1	Chr13:14261799-14267324	898	minus	98.2564	5.95	C4393H6904N1178O1305S36	91845	35.79	88.99	-0.114
		PbrACO5	Pbr027676.1	Chr15:13432524-13438142	898	plus	98.2374	5.84	C4393H6899N1177O1305S36	91845	36.44	88.99	-0.112
		PbrACO6	Pbr009320.1	Scaffold 1590.0:17379-20174	932	minus	-	-	-	108095	34.2	83.15	-0.231
	Prunus persica
		PpeACO1	ONI26838	Chr1:3463561-3470464	509	minus	55.2466	7.51	C2442H3852N650O750S29	42830	36.28	72.61	-0.236
		PpeACO2	ONI18457	Chr3:21942882-21950028	996	plus	108.705	7.42	C4847H7590N1322O1452S34	108805	38	83.08	-0.192
		PpeACO3	ONH97192	Chr7:17442995-17449434	902	plus	98.8144	6.28	C4422H6950N1184O1310S36	93335	32.68	89.46	-0.112
	Musa acuminata
		MaACO1	GSMUA_Achr2P20910_001	Chr2:20584259-20593974	436	minus	47.7303	5.84	C2124H3332N564O635S25	36620	41.21	82.09	-0.141
		MaACO2	GSMUA_Achr5P00710_001	Chr5:397329-408456	993	plus	109.049	7.74	C4870H7647N1325O1442S38	111910	38.24	84.61	-0.188
		MaACO3	GSMUA_Achr9P30280_001	Chr9:33600801-33611912	1003	minus	109.589	7.77	C4882H7691N1333O1457S38	15401	39.62	85.21	-0.167
		MaACO4	GSMUA_Achr10P16510_001	Chr10:24009140-24012834	235	minus	25.5563	7.98	C1129H1797N301O339S17	12420	39.89	79.32	-0.075
		MaACO5	GSMUA_Achr11P01170_001	Chr11:789865-799605	986	plus	107.145	7.44	C4769H7516N1292O1434S39	97930	40.97	82.95	-0.183
		MaACO6	GSMUA_Achr11P16730_001	Chr11:18421445-18432449	1001	plus	108.874	7.63	C4848H7670N1316O1448S41	93920	39.01	87.05	-0.132
	Vitis vinifera
		VvACO1	VIT_05s0049g01980.t01	Chr5:9466679-9475214	508	minus	55.493	7.57	C2450H3866N662O746S30	41215	41.01	73.92	-0.237
		VvACO2	VIT_08s0056g01640.t01	Chr8:2609945-2636120	515	plus	56.1266	7.59	C2479H3913N671O757S28	39725	41	74.37	-0.235
		VvACO3	VIT_12s0059g02150.t01	Chr12:6936167-6946432	987	plus	107.43	7.6	C4783H7560N1304O1430S38	94950	37.22	87.52	-0.115
		VvACO4	VIT_19s0090g00460.t01	Chr19:6601743-6614335	1009	minus	110.055	7.12	C4905H7689N1333O1467S39	110420	41.54	83.77	-0.167
		VvACO5	VIT_00s0264g00030.t01	chrUn:19002942-19011468	918	plus	100.452	6.85	C4476H7030N1210O1336S40	97930	36.6	84.4	-0.175
	Actinidia chinensis
		AcACO1	PSS16151	Chr12:13921172-13933226	1001	plus	109.237	7.99	C4855H7647N1333O1454S40	110420	37.6	84.05	-0.171
		AcACO2	PSS14418	Chr13:15045022-15054330	900	plus	97.8179	6.52	C4368H6857N1175O1306S34	94950	33.9	86.42	-0.135
		AcACO3	PSR95602	Chr23:12493587-12506800	996	plus	108.525	7.24	C4832H7594N1316O1445S40	107440	37	84.74	-0.163
		AcACO4	PSR96279	Chr23:20001735-20014540	1008	plus	110.285	7.49	C4916H7712N1344O1464S38	108930	38.59	84.89	-0.167
		AcACO5	PSR91834	Chr25:18459599-18471324	508	plus	55.2757	7.35	C2446H3851N659O743S28	42705	37.02	74.67	-0.219

## Sheet: Table S4
	Table S4 Duplication types of ACOs from five horticultural plant species
		Species	Gene Number	Chromosome	Duplication Type
					Singleton		Dispersed		Proximal		Tandem		WGD/Segmental
		Pyrus bretschneideri	6	5	0 (0.00%)		1 (16.67%)		0 (0.00%)		0 (0.00%)		5 (83.33%)
		Prunus persica	3	3	0 (0.00%)		3 (100.00%)		0 (0.00%)		0 (0.00%)		0 (0.00%)
		Musa acuminata	6	5	0 (0.00%)		0 (0.00%)		0 (0.00%)		0 (0.00%)		6 (100.00%)
		Vitis vinifera	5	4	0 (0.00%)		5 (100.00%)		0 (0.00%)		0 (0.00%)		0 (0.00%)
		Actinidia chinensis	5	4	0 (0.00%)		2 (40.00%)		0 (0.00%)		0 (0.00%)		3 (60.00%)
					Gene Name	Gene ID	Gene Name	Gene ID	Gene Name	Gene ID	Gene Name	Gene ID	Gene Name	Gene ID
							PbrACO6	Pbr009320.1					PbrACO1	Pbr038126.1
							PpeACO1	ONI26838					PbrACO2	Pbr039718.1
							PpeACO2	ONI18457					PbrACO3	Pbr018101.1
							PpeACO3	ONH97192					PbrACO4	Pbr034789.1
							VvACO1	VIT_05s0049g01980.t01					PbrACO5	Pbr027676.1
							VvACO2	VIT_08s0056g01640.t01					MaACO1	GSMUA_Achr2P20910_001
							VvACO3	VIT_12s0059g02150.t01					MaACO2	GSMUA_Achr5P00710_001
							VvACO4	VIT_19s0090g00460.t01					MaACO3	GSMUA_Achr9P30280_001
							VvACO5	VIT_00s0264g00030.t01					MaACO4	GSMUA_Achr10P16510_001
							AcACO2	PSS14418					MaACO5	GSMUA_Achr11P01170_001
							AcACO5	PSR91834					MaACO6	GSMUA_Achr11P16730_001
													AcACO1	PSS16151
													AcACO3	PSR95602
													AcACO4	PSR96279

## Sheet: Table S5
	Table S5 Motif sequences in ACOs from five horticultural plant species
		Number	Symbol	Motif consensus sequence
		1		WGVGGIEAEAAMLGQPMSMVLPGVVGFKLSGKLRBGVTATDLVLTVTQMLRKHGVVGKFVEFYGEGMGELSLADRATIANMSPEYGATMGFFPVDHVTLQ
		2		LYSWDPNSTYIHEPPYFKDMTMDPPGPHGVKBAYCLLNFGDSITTDHISPAGSIHKDSPAAKYLLERGVDRRDFNSYGSRRGNDEVMARGT
		3		IAAITSCTNTSNPSVMLGAALVAKKACELGLEVKPWIKTSLAPGSGVVTKYLLKSGLQKYLNQQGFHIVGYGCTTCIGN
		4		VEKIIDWENTSPKQVEIPFKPARVLLQDFTGVPAVVDLACMRDAMNKLGSDSNKINPLVPVDLVIDHSVQVDVARSENA
		5		RDWAAKGPMLLGVKAVIAKSFERIHRSNLVGMGIIPLCFKPGEDADTLGLTGHERYTIDLPSNVSEIRPGQDVTVTTDNGKSFTCTLRFDTEVELAYFBH
		6		ENDIVAAAVLSGNRNFEGRVHPLTRANYLASPPLVVAYALAGTVDIDFEKEPIGTGKDGKKVYFKDIWPSTEEIAEVVQ
		7		VQANMELEFQRNKERFGFLKWGSNAFHNMLVVPPGSGIVHQVNLEYLGRVVFNTDG
		8		AYLRANKMFVDYNEPQQERVYSSYLELBLSDVEPCISGPKRPHDRVPLKEMKADWHSCLDNKVGFKGFAVPKEAQAKVA
		9		FANIRLVNKLLKGEVGPKTIHIPTGEKLSVFDAAMRYKAEGHDTIVLAGAEYGSGS
		10		NPFKGILTSLPKPGGGEFGKYYSLPALNDPRIDKLPYSIRILLESAIRNCDNFQVT
		11		AMTMTEKILARASEKPQLSPGENVWVNVDILMTHDVCGPGSFGIFKKEFGQNAKVWDREKIVIIPDHYIFTSDERANRN
		12		ASSSVSRDSYSLPVPSSSGKTCSSIFESSGCDTPASPSRGACGVDWRSPYSLRAZIRASAPVIERFQRKIATMASE
		13		STSFIKKDVDLSAFSSSPSSFSVQKTKKRNSRKIVSVMAPQQSPRSPATTGSVKT

## Sheet: Table S6
	Table S6 Expression profiles of PbrACOs, PbrMYB3, PbrMYB65, and PbrNAC34a in different tissues of ‘Yali’ pear
	Gene name		Gene ID	Tissue
				15-DAFB fruit	Pestal	Stem	Leaf	Ovary	Stigma
		PbrACO1	Pbr038126.1	36.3656	44.1705	25.7916	35.1422	43.3197	52.011
		PbrACO2	Pbr039718.1	0.904372	0.0574327	0.058431	0.731278	0.84353	0.185726
		PbrACO3	Pbr018101.1	43.7516	45.7264	131.414	37.9966	43.7115	65.4415
		PbrACO4	Pbr034789.1	22.3691	30.0761	25.8554	20.9509	20.9525	46.9399
		PbrACO5	Pbr027676.1	95.6322	88.1321	32.2213	28.4941	67.3588	55.6438
		PbrACO6	Pbr009320.1	0	0	0	0	0	0
		PbrMYB3	Pbr003370.1	11.6718	25.05	14.4126	29.4198	27.7628	24.7772
		PbrMYB65	Pbr000749.2	3.91919	7.33317	4.13455	7.14864	9.44633	7.11551
		PbrNAC34a	Pbr026635.1	0.687587	0.442757	0.060522	13.1495	5.5237	0.927983

## Sheet: Table S7
	Table S7 Alternation in the expression profiles of PbrACOs, PbrMYB3, PbrMYB65, and PbrNAC34a after light exposure
	Gene name		Gene ID	Treatment
				6-d dark storage (control)	6-d light exposure
		PbrACO1	Pbr038126.1	69.7212	75.9092
		PbrACO2	Pbr039718.1	0.246739	0.522243
		PbrACO3	Pbr018101.1	236.448	192.649
		PbrACO4	Pbr034789.1	36.27	34.9977
		PbrACO5	Pbr027676.1	89.3624	89.1355
		PbrACO6	Pbr009320.1	0	0
		PbrMYB3	Pbr003370.1	8.32898	9.58614
		PbrMYB65	Pbr000749.2	3.30763	4.00937
		PbrNAC34a	Pbr026635.1	0.81198	0.788469

## Sheet: Table S8
	Table S8 Alternation in the expression profiles of PbrACOs, PbrMYB3, PbrMYB65, and PbrNAC34a after temperature treatments
	Gene name		Gene ID	Treatment
				0 ℃	25 ℃ (control)	53 ℃
		PbrACO1	Pbr038126.1	59.9243	60.7247	55.2948
		PbrACO2	Pbr039718.1	0.686584	0.655493	0.803783
		PbrACO3	Pbr018101.1	140.407	162.022	165.62
		PbrACO4	Pbr034789.1	28.0309	26.5175	25.7379
		PbrACO5	Pbr027676.1	67.4663	63.0486	59.292
		PbrACO6	Pbr009320.1	0	0	0
		PbrMYB3	Pbr003370.1	10.3851	7.80682	9.51569
		PbrMYB65	Pbr000749.2	0.95621	1.52558	1.32419
		PbrNAC34a	Pbr026635.1	2.28244	1.60252	2.5435

## Sheet: Table S9
	Table S9 Dynamic change of organic acid content during P. bretschneideri Rehd. fruit development
	Organic acid								Cultivar/Tissue/Treatment/Expression abundance (FPKMs)
			‘Dangshansuli’ fruit						‘Yali’ fruit
			Cortex						15 DAFB	Cortex									Pericarp
			15 DAFB	34 DAFB	81 DAFB	110 DAFB	145 DAFB	160 DAFB		34 DAFB	bagged-81 DAFB	bagged-110 DAFB	bagged-145 DAFB	bagged-160 DAFB	unbagged--81 DAFB	unbagged--110 DAFB	unbagged--145 DAFB	unbagged--160 DAFB	34 DAFB	bagged-81 DAFB	bagged-110 DAFB	bagged-145 DAFB	bagged-160 DAFB	unbagged-81 DAFB	unbagged-110 DAFB	unbagged-145 DAFB	unbagged-160 DAFB
		oxalate	0.885473	0.860126	0.524443	0.319106	0.273126	0.280282	1.41272	1.07605	0.497508	0.325825	0.245568	0.301273	0.48573	0.329453	0.304073	0.296665	0.516806	0.650402	0.422051	0.314162	0.324452	0.55902	0.417043	0.379216	0.302481
		tartarate	1.8853	2.09227	1.23538	0.686572	0.525555	0.480489	2.4441	2.19613	0.871455	0.553428	0.450598	0.457222	0.901226	0.586927	0.481881	0.446668	2.00371	0.953565	0.597747	0.518357	0.487958	1.00642	0.705675	0.484204	0.445742
		malate	1.77084	1.29057	1.78406	1.73109	1.51847	1.20031	1.80428	1.179	2.21899	1.83089	1.08688	1.12064	2.30966	1.784	1.17533	1.04877	1.41322	2.08026	1.33617	1.05782	0.977376	2.19704	1.31361	1.23828	0.778713
		shikimate	0.112773	0.177046	0.278676	0.148594	0.114853	0.0925796	0.259819	0.348364	0.213711	0.102075	0.0721516	0.0592772	0.262278	0.140513	0.0961955	0.0676485	0.406625	0.243793	0.118327	0.0647548	0.0434994	0.400936	0.335348	0.0909787	0.041725
		citrate	0.166491	0	0	0.610939	0.599102	0.613471	0.936532	0.731804	0.817031	1.28389	1.01014	1.0832	0.773376	1.15213	1.50371	1.17678	0.718787	0.748208	0.792119	0.864707	0.874146	0.730855	0.816781	0.89134	0.780933

## Sheet: Table S10
	Table S10 Expression profiles of PbrACOs during P. bretschneideri Rehd. fruit development
	Gene name		Gene ID							Cultivar/Tissue/Treatment/Expression abundance (FPKMs)
				‘Dangshansuli’ fruit						‘Yali’ fruit
				Cortex						15 DAFB	Cortex									Pericarp
				15 DAFB	34 DAFB	81 DAFB	110 DAFB	145 DAFB	160 DAFB		34 DAFB	bagged-81 DAFB	bagged-110 DAFB	bagged-145 DAFB	bagged-160 DAFB	unbagged--81 DAFB	unbagged--110 DAFB	unbagged--145 DAFB	unbagged--160 DAFB	34 DAFB	bagged-81 DAFB	bagged-110 DAFB	bagged-145 DAFB	bagged-160 DAFB	unbagged-81 DAFB	unbagged-110 DAFB	unbagged-145 DAFB	unbagged-160 DAFB
		PbrACO1	Pbr038126.1	62.2787	65.3445	72.0194	111.846	120.921	123.113	59.9901	67.8352	63.6815	81.5483	94.7206	100.818	65.202	77.8146	96.5063	103.501	60.9206	50.002	55.7375	56.5557	69.0552	49.0762	46.9129	60.5164	78.2627
		PbrACO2	Pbr039718.1	1.0776	0.594442	0.254417	0.032484	0.398254	0.431104	0.587827	0.309928	0.342774	0.140637	0.113889	0.105053	0.389166	0.185204	0.062559	0.022616	0.626671	0.686585	0.633822	0.430767	0.562182	0.893076	0.813352	0.45561	0.599866
		PbrACO3	Pbr018101.1	63.1162	63.1168	63.4516	74.8402	100.524	148.969	136.295	79.164	82.0915	75.7134	114.302	156.418	86.8213	57.0602	114.026	142.778	89.1968	66.3394	69.1691	70.7959	83.4138	55.7456	33.2072	95.5816	109.604
		PbrACO4	Pbr034789.1	30.4107	22.2417	13.2532	21.3259	24.3126	35.1989	27.8473	21.9296	22.0278	25.4419	25.7653	30.5713	21.1131	16.2635	26.4287	31.131	21.2512	25.0868	22.7673	21.0529	26.7702	18.3209	9.80304	20.6886	25.6159
		PbrACO5	Pbr027676.1	47.1886	26.1684	20.9752	40.2819	47.2437	63.7258	48.6469	39.1914	38.6963	62.4147	64.1962	73.3109	35.476	41.9543	61.0437	74.29	37.2044	35.5192	44.5575	45.8805	60.814	26.4744	20.6179	41.9268	58.3043
		PbrACO6	Pbr009320.1	0	0	0	0	0	0	0	0	0	0	0	0	0	0	0	0	0	0	0	0	0	0	0	0	0

[truncated: 2 more sheets: Table S11, Table S12]
